# Supplementary material for: Cross-Cultural Adaptation and Validation of the Norwich Patellar Instability (NPI) Score and the Banff Patellofemoral Instability Instrument (BPII) 2.0 in a Polish Pediatric Population
Source: Children (Basel). 2025 Dec 17;12(12):1708. doi: 10.3390/children12121708 (PMC12732070; doi:10.3390/children12121708)
Supplement: Supplementary file 1 [file children-12-01708-s001.zip]

Archive with 1 entries (1 files):
- children-3995253-supplementary.pdf
